# Supplementary material for: Pan-Genome Analysis of TIFY Gene Family and Functional Analysis of CsTIFY Genes in Cucumber
Source: Int J Mol Sci. 2023 Dec 22;25(1):185. doi: 10.3390/ijms25010185 (PMC10778933; doi:10.3390/ijms25010185)
Supplement: Supplementary file 1 [file ijms-25-00185-s001.zip]

Archive with 6 entries (6 files):
- Suplemental figures.pdf
- Table S1.xls
- Table S2.xlsx
- Table S3.xlsx
- Table S4.xlsx
- Table S5.pdf
