# Supplementary material for: Pan-Genome Analysis of TIFY Gene Family and Functional Analysis of CsTIFY Genes in Cucumber
Source: Int J Mol Sci. 2023 Dec 22;25(1):185. doi: 10.3390/ijms25010185 (PMC10778933; doi:10.3390/ijms25010185)
Supplement: Supplementary file 1 [file ijms-25-00185-s001.zip › Table S1.xls]

## Sheet: Sheet1
Table S1. Detection of InDels and SNPs between cucumber variety 9930 and other cucumber varieties1
Gene name	9930-V3	XTMC	Cu2	Cuc64	Cuc80	W4	W8	Hx14	Hx117	Cuc37	Gy14	9110gt
CsJAZ1	N	257-258Ins3	257-258Ins3	255-256 Ins51	255-256 Ins51	257-258Ins3	207C-T,257-258Ins3	257-258Ins3	257-258Ins3	257-258Ins3	257-258Ins3	257-258Ins3
CsJAZ2	N	N	1-187Del186	271T-C	—	72C-T,103C-G	96C-T,271T-C,400T-C	228A-G	N	228A-G,	N	N
CsJAZ3	N	N	N	333G-T	N	N	604T-G	169C-T,382T-C	N	N	169C-T,382T-C	169C-T,382T-C
CsJAZ4	N	N	192G-C	1-31Del30,192G-C	156T-A,192G-C	N	75C-T	—	1-31Del30,192G-C	192G-C	1-31Del30,192G-C	N
CsJAZ5	N	N	N	N	N	N	N	N	N	N	N	N
CsJAZ6	N	N	N	N	N	N	N	N	N	N	N	N
CsJAZ7	N	N	N	84-91Del6,349T-C	—	84-91Del6,349T-C	84-91Del6,349T-C	349T-C	N	N	N	N
CsJAZ8	N	N	N	115C-T,285C-G,490G-A	N	N	115C-T,490G-A	N	N	N	N	N
CsJAZ92	—	362-368Del5	N	288A-G,362-368Del5	—	N	—	368-369Ins6	N	N	N	1-130Del129,362-368Del5
CsZML1	N	N	63C-T,205G-A,317A-G,799G-A	63C-T,205G-A,317A-G,799G-A	63C-T,205G-A,317A-G,799G-A	N	63C-T,205G-A,317A-G,799G-A	N	63C-T,205G-A,799G-A	N	N	N
CsZML2	N	771-772Ins30,840Ins14	771-772Ins30,840Ins14	771-772Ins30,840Ins14	771-772Ins30,840Ins14	771-772Ins30,840Ins14	771-772Ins30,840Ins14	771-772Ins30,840Ins14	771-772Ins30,840Ins14	771-772Ins30,840Ins14	771-772Ins30,840Ins14	771-772Ins30,840Ins14
CsZML3	N	433A-C,934A-C,935G-T,937G-C,939A-G,940T-G,941A-T,942Ins24	433A-C,934A-C,935G-T,937G-C,939A-G,940T-G,941A-T,942Ins24	433A-C,934A-C,935G-T,937G-C,939A-G,940T-G,941A-T,942Ins24	433A-C,934A-C,935G-T,937G-C,939A-G,940T-G,941A-T,942Ins24	433A-C,934A-C,935G-T,937G-C,939A-G,940T-G,941A-T,942Ins24	433A-C,935G-A,936A-G,937G-T,938T-C,941A-T,942A-C,942Ins9	N	N	433A-C,934A-C,935G-T,937G-C,939A-G,940T-G,941A-T,942Ins24	433A-C,934A-C,935G-T,937G-C,939A-G,940T-G,941A-T,942Ins24	433A-C,934A-C,935G-T,937G-C,939A-G,940T-G,941A-T,942Ins24
CsZML4	N	N	N	723A-G	273T-C,557-558Ins89	N	480T-C,891T-A	723A-G	N	N	N	N
CsTIFY1	N	N	12A-G,642G-A	171T-C,249T-C,613A-C	12A-G,642G-A	12A-G,642G-A	12A-G,642G-A	12A-G,642G-A	12A-G	12A-G,642G-A	12A-G,642G-A	N
CsTIFY2	N	1121G-C,1123T-G,1124C-T,1126T-G,1127T-G,1129T-G,1131A-T,1131Ins72	1121G-C,1123T-G,1124C-T,1126T-G,1127T-G,1129T-G,1131A-T,1131Ins72	1121G-C,1123T-G,1124C-T,1126T-G,1127T-G,1129T-G,1131A-T,1131Ins72	1121G-C,1123T-G,1124C-T,1126T-G,1127T-G,1129T-G,1131A-T,1131Ins72	1121G-C,1123T-G,1124C-T,1126T-G,1127T-G,1129T-G,1131A-T，1131Ins72	495T-C,1121G-C,1123T-G,1124C-T,1126T-G,1127T-G,1129T-G,1131A-T，1131Ins72	1121G-C,1123T-G,1124C-T,1126T-G,1127T-G,1129T-G,1131A-T，1131Ins72	N	1121G-C,1123T-G,1124C-T,1126T-G,1127T-G,1129T-G,1131A-T,1131Ins72	—	1124C-T,1123T-G,1124C-T,1126T-G,1127T-G,1129T-G,1131A-T，1131Ins72
CsPPD1	N	N	N	183G-A,624T-C	N	N	626G-A,837A-G	N	0-388Del387,389C-T,390T-G,391A-G,392G-T,394C-G,395C-A	N	718-812Del93	N
"1" The sequences of CsTIFY genes from cucumber 9930 (genome v3.0) were used as reference; "2" CsJAZ9 gene from cucumber 9930 genome v2.0 was used as reference. N, no difference; “-” indicated the TIFY gene was not identified in this cucumber cultivar; Del, deletions; Ins, insertion.
