# Supplementary material for: Pan-Genome Analysis of TIFY Gene Family and Functional Analysis of CsTIFY Genes in Cucumber
Source: Int J Mol Sci. 2023 Dec 22;25(1):185. doi: 10.3390/ijms25010185 (PMC10778933; doi:10.3390/ijms25010185)
Supplement: Supplementary file 1 [file ijms-25-00185-s001.zip › Table S2.xlsx]

## Sheet: CsJAZ1
Table S2 Analysis and distribution of conserved motifs in cucumber TIFY proteins.
Motif	Width	E value	Best possible match
1	50	2.2e-490
2	50	6.5e-488
3	50	2.5e-467
4	50	6.1e-464
5	50	1.0e-448
6	41	8.3e-349
7	15	5.4e-118
8	15	6.3e-114
9	6	7e-14
10	15	0.79
Numbers correspond to the motifs in Figure 4

## Sheet: CsJAZ9
Table S2 Analysis and distribution of conserved motifs in cucumber TIFY proteins.
Motif	Width	E value	Best possible match
1	50	6.7e-345
2	41	2.5e-205
3	41	2.9e-168
4	11	8.4e-50
Numbers correspond to the motifs in Figure 4

## Sheet: CsZML3
Table S2 Analysis and distribution of conserved motifs in cucumber TIFY proteins.
Motif	Width	E value	Best possible match
1	50	4.8e-512
2	50	5.1e-482
3	50	1.4e-454
4	50	2.8e-447
5	50	1.7e-442
6	21	2.8e-151
7	15	3.2e-111
8	15	2e-88
9	11	1e-39
10	6	6600000
Numbers correspond to the motifs in Figure 4

## Sheet: CsPPD1
Table S2 Analysis and distribution of conserved motifs in cucumber TIFY proteins.
Motif	Width	E value	Best possible match
1	50	8.7e-547
2	50	3.0e-502
3	50	3.0e-473
4	50	2.6e-452
5	50	2.0e-414
6	29	4.1e-229
7	29	8.3e-227
8	10	1.4e-79
9	6	4.6e-27
10	6	1.9e-21
Numbers correspond to the motifs in Figure 4
