# Supplementary material for: Pan-Genome Analysis of TIFY Gene Family and Functional Analysis of CsTIFY Genes in Cucumber
Source: Int J Mol Sci. 2023 Dec 22;25(1):185. doi: 10.3390/ijms25010185 (PMC10778933; doi:10.3390/ijms25010185)
Supplement: Supplementary file 1 [file ijms-25-00185-s001.zip › Table S3.xlsx]

## Sheet: Sheet1
Table S3. Segmentally and tandemly duplicated CsTIFY gene pairs
Gene Name	Gene ID	Gene Name	Gene ID	Duplication Type
CsTIFY1	CsaV3_2G031660.1	CsTIFY2	CsaV3_3G046630.1	Segmental duplication
CsJAZ2	CsaV3_1G041270.1	CsJAZ8	CsaV3_7G034270.1	Segmental duplication
CsJAZ3	CsaV3_3G030830.1	CsJAZ8	CsaV3_7G034270.1	Segmental duplication
CsZML1	CsaV3_2G030170.1	CsZML2	CsaV3_2G030180.1	Tandem duplication
