# Supplementary material for: Pan-Genome Analysis of TIFY Gene Family and Functional Analysis of CsTIFY Genes in Cucumber
Source: Int J Mol Sci. 2023 Dec 22;25(1):185. doi: 10.3390/ijms25010185 (PMC10778933; doi:10.3390/ijms25010185)
Supplement: Supplementary file 1 [file ijms-25-00185-s001.zip › Table S4.xlsx]

## Sheet: Cucumber-Arabidopsis
Table S4. One-to-one orthologous relationships between cucumber and other five plant species.
CsWRKY Gene Name	CsWRKY Gene ID	AtWRKY Gene Name	AtWRKY Gene ID
CsJAZ2	CsaV3_1G041270.1	AtTIFY10a/JAZ2	AT1G19180.1
CsJAZ1	CsaV3_1G007260.1	AtTIFY6a/JAZ4	AT1G48500.1
CsJAZ3	CsaV3_3G030830.1	AtTIFY11b/JAZ5	AT1G72450.1
CsJAZ3	CsaV3_3G030830.1	AtTIFY11a/JAZ6	AT1G17380.1
CsJAZ7	CsaV3_6G051810.1	AtTIFY5a/JAZ8	AT1G30135.1
CsJAZ8	CsaV3_7G034270.1	AtTIFY11b/JAZ5	AT1G72450.1
CsJAZ8	CsaV3_7G034270.1	AtTIFY11a/JAZ6	AT1G17380.1
CsZML4	CsaV3_7G033740.1	AtTIFY2a/ZML2	AT1G51600.1
CsJAZ7	CsaV3_6G051810.1	AtTIFY5b/JAZ7	AT2G34600.1
CsJAZ1	CsaV3_1G007260.1	AtTIFY6b/JAZ3	AT3G17860.1
CsPPD1	CsaV3_2G013410.1	AtTIFY4a/PPD1	AT4G14713.1
CsZML1	CsaV3_2G030170.1	AtTIFY1/ZIM	AT4G24470.3
CsTIFY1	CsaV3_2G031660.1	AtTIFY8	AT4G32570.1
CsTIFY2	CsaV3_3G046630.1	AtTIFY8	AT4G32570.1
CsJAZ4	CsaV3_4G002460.1	JAZ10	AT5G13220.7
CsJAZ6	CsaV3_6G007840.1	JAZ10	AT5G13220.7

## Sheet: Cucumber-Tomato
Table S4. One-to-one orthologous relationships between cucumber and other five plant species.
CsWRKY Gene Name	CsWRKY Gene ID	Description of SlWRKY gene	SlWRKY Gnee ID
CsZML3	CsaV3_7G006810.1	ZMLsubfamily gene	Solyc01g106030.3.1
CsJAZ1	CsaV3_1G007260.1	JAZ subfamily gene	Solyc03g118540.3.1
CsJAZ3	CsaV3_3G030830.1	JAZ subfamily gene	Solyc03g122190.3.1
CsJAZ8	CsaV3_7G034270.1	JAZ subfamily gene	Solyc03g122190.3.1
CsZML1	CsaV3_2G030170.1	ZMLsubfamily gene	Solyc04g076525.1.1
CsJAZ1	CsaV3_1G007260.1	JAZ subfamily gene	Solyc06g068930.2.1
CsPPD1	CsaV3_2G013410.1	PPD subfamily gene	Solyc06g084120.3.1
CsTIFY1	CsaV3_2G031660.1	TIFY subfamily gene	Solyc06g065650.3.1
CsJAZ2	CsaV3_1G041270.1	JAZ subfamily gene	Solyc07g042170.3.1
CsJAZ8	CsaV3_7G034270.1	JAZ subfamily gene	Solyc07g042170.3.1
CsJAZ7	CsaV3_6G051810.1	JAZ subfamily gene	Solyc08g036660.3.1
CsPPD1	CsaV3_2G013410.1	PPD subfamily gene	Solyc09g065630.3.1
CsJAZ2	CsaV3_1G041270.1	JAZ subfamily gene	Solyc12g009220.2.1
CsJAZ3	CsaV3_3G030830.1	JAZ subfamily gene	Solyc12g049400.2.1
CsJAZ8	CsaV3_7G034270.1	JAZ subfamily gene	Solyc12g049400.2.1
CsJAZ8	CsaV3_7G034270.1	JAZ subfamily gene	Solyc12g009220.2.1

## Sheet: Cucumber-Melon
Table S4. One-to-one orthologous relationships between cucumber and other five plant species.
CsWRKY Gene Name	CsWRKY Gene ID	MELWRKY Gnee Name	MELWRKY Gnee ID
CsJAZ1	CsaV3_1G007260.1	JAZ subfamily gene	MELO3C002143.2.1
CsJAZ2	CsaV3_1G041270.1	JAZ subfamily gene	MELO3C024336.2.1
CsJAZ2	CsaV3_1G041270.1	JAZ subfamily gene	MELO3C015538.2.1
CsPPD1	CsaV3_2G013410.1	PPD subfamily gene	MELO3C014283.2.1
CsZML1	CsaV3_2G030170.1	ZML subfamily gene	MELO3C011079.2.1
CsTIFY1	CsaV3_2G031660.1	TIFY subfamily gene	MELO3C011217.2.1
CsTIFY1	CsaV3_2G031660.1	TIFY subfamily gene	MELO3C003675.2.1
CsJAZ3	CsaV3_3G030830.1	JAZ subfamily gene	MELO3C024336.2.1
CsJAZ3	CsaV3_3G030830.1	JAZ subfamily gene	MELO3C022678.2.1
CsTIFY2	CsaV3_3G046630.1	TIFY subfamily gene	MELO3C011217.2.1
CsTIFY2	CsaV3_3G046630.1	TIFY subfamily gene	MELO3C003675.2.1
CsJAZ4	CsaV3_4G002460.1	JAZ subfamily gene	MELO3C017797.2.1
CsJAZ6	CsaV3_6G007840.1	JAZ subfamily gene	MELO3C022348.2.1
CsJAZ7	CsaV3_6G051810.1	JAZ subfamily gene	MELO3C007125.2.1
CsJAZ7	CsaV3_6G051810.1	JAZ subfamily gene	MELO3C002741.2.1
CsZML3	CsaV3_7G006810.1	ZML subfamily gene	MELO3C018614.2.1
CsZML4	CsaV3_7G033740.1	ZML subfamily gene	MELO3C024287.2.1
CsJAZ8	CsaV3_7G034270.1	JAZ subfamily gene	MELO3C024336.2.1
CsJAZ8	CsaV3_7G034270.1	JAZ subfamily gene	MELO3C015538.2.1
CsJAZ8	CsaV3_7G034270.1	JAZ subfamily gene	MELO3C022678.2.1
		102个香蕉WRKY

## Sheet: Cucumber-Rice
Table S4. One-to-one orthologous relationships between cucumber and other five plant species.
CsWRKY Gene Name	CsWRKY Gene ID	OsWRKY Gene Name	OsWRKY Gene ID
CsJAZ2	CsaV3_1G041270.1	JAZ subfamily gene	Os03t0180900-01
CsJAZ2	CsaV3_1G041270.1	JAZ subfamily gene	Os03t0402800-01
CsJAZ3	CsaV3_3G030830.1	JAZ subfamily gene	Os03t0180900-01
CsJAZ8	CsaV3_7G034270.1	JAZ subfamily gene	Os03t0402800-01
CsJAZ6	CsaV3_6G007840.1	JAZ subfamily gene	Os04t0395800-01
CsJAZ2	CsaV3_1G041270.1	JAZ subfamily gene	Os07t0615200-01
CsJAZ3	CsaV3_3G030830.1	JAZ subfamily gene	Os07t0615200-01
CsJAZ8	CsaV3_7G034270.1	JAZ subfamily gene	Os07t0615200-01
CsJAZ2	CsaV3_1G041270.1	JAZ subfamily gene	Os09t0439200-01

## Sheet: Cucumber-Mzaie
Table S4. One-to-one orthologous relationships between cucumber and other five plant species.
CsWRKY Gene Name	CsWRKY Gene ID	ZmWRKY Gene Name	ZmWRKY Gene ID
CsJAZ8	CsaV3_7G034270.1	JAZ subfamily gene	Zm00001eb019470_T001
CsJAZ6	CsaV3_6G007840.1	JAZ subfamily gene	Zm00001eb084980_T001
CsJAZ8	CsaV3_7G034270.1	JAZ subfamily gene	Zm00001eb109190_T001
CsJAZ2	CsaV3_1G041270.1	JAZ subfamily gene	Zm00001eb327450_T001
CsJAZ3	CsaV3_3G030830.1	JAZ subfamily gene	Zm00001eb314010_T001
CsJAZ8	CsaV3_7G034270.1	JAZ subfamily gene	Zm00001eb314010_T001
CsJAZ8	CsaV3_7G034270.1	JAZ subfamily gene	Zm00001eb327450_T001
